# Supplementary material for: Comparison of SARS-CoV-2 Evolution in Paediatric Primary Airway Epithelial Cell Cultures Compared with Vero-Derived Cell Lines
Source: Viruses. 2022 Feb 5;14(2):325. doi: 10.3390/v14020325 (PMC8877208; doi:10.3390/v14020325)
Supplement: Supplementary file 1 [file viruses-14-00325-s001.zip]

Archive with 1 entries (1 files):
- viruses-1521794-supplementary.pdf
